# Supplementary material for: A bird’s-eye view of deep learning in bioimage analysis
Source: Comput Struct Biotechnol J. 2020 Aug 7;18:2312–25. doi: 10.1016/j.csbj.2020.08.003 (PMC7494605; doi:10.1016/j.csbj.2020.08.003)
Supplement: Supplementary data 1 [file mmc1.xlsx]

## Sheet: Introduction
	Supplementary Data
	A Bird's-Eye View of Deep Learning in Bioimage Analysis
	Computational and Structural Biotechnology Journal
	The graphs in Figure 2 show an estimate of the number of publications on deep learning in different biomedical application areas categorized by imaging modality and subject of study. The estimates were obtained from the PubMed database of the US National Library of Medicine, National Institutes of Health, around the time of submission of the article, by searching for publications having relevant …
	The exact search terms used are specified in this document. Notice that the results are estimates because the exact terms for imaging modalities and deep learning methods may vary and may not even be spelled out in the title or abstract of a paper. Moreover, some terms had to be avoided because they would give ambiguous results. For example, the term "neural network" would also yield neuroscience…
	This document contains three tabs: Modalities, Subjects, and Auxiliaries. The complete search term for any given modality or subject was obtained by taking the corresponding terms from the Modalities or Subjects tab and combining them with both terms from the Auxiliaries tab. For example, let MRI denote all the given terms for that modality in the Modalities tab, and DL and IM denote the given te…

## Sheet: Modalities
Modality	Terms
BLI	"bioluminescence"
CT	"computed tomography" OR "computer tomography" OR "CT"
EM	"electron microscopy" OR "electron microscope"
FMT	"fluorescence molecular tomography" OR "FMT"
LM	"light microscopy" OR "optical microscopy" OR "bright-field microscopy" OR "brightfield microscopy" OR "fluorescence microscopy" OR "super-resolution microscopy" OR "light-sheet microscopy" OR "light microscope" OR "fluorescence microscope" OR "optical microscope"
MRI	"magnetic resonance imaging" OR "MRI"
MSI	"multispectral imaging" OR "MSI" OR "hyperspectral imaging" OR "HSI"
OCT	"optical coherence tomography" OR "OCT"
PA	"photoacoustic" OR "optoacoustic"
PET	"positron emission tomography" OR "PET"
SPECT	"single-photon emission computed tomography" OR "SPECT"
SPM	"scanning probe microscopy" OR "SPM" OR "atomic force microscopy" OR "AFM"
TA	"thermoacoustic"
US	"ultrasound"
WSI	"whole-slide imaging" OR "histopathology" OR "histology"
X-Ray	"x-ray" OR "roentgen" OR "fluoroscopy"

## Sheet: Subjects
Subject	Terms
ABDOMEN	"abdomen" OR "abdominal"
BLADDER	"bladder"
BONE	"bone" OR "skeleton" OR "skeletal"
BRAIN	"brain" OR "white matter" OR "gray matter" OR "grey matter"
BREAST	"breast" OR "mammogram" OR "mammography"
CELL	"cell" OR "cellular"
CERVIX	"cervix" OR "cervical"
CHEST	"chest"
COLON	"colon"
DROSOPHILA	"drosophila" OR "fruit fly" OR "fruitfly"
EAR	"ear"
EYE	"eye" OR "ocular" OR "ophthalmology" OR "cornea" OR "corneal"
GENOME	"genome" OR "genomic"
HEART	"heart" OR "cardiac" OR "myocardium" OR "myocardial"
KIDNEY	"kidney" OR "renal"
KNEE	"knee" OR "meniscus"
LUNG	"lung" OR "pulmonary"
MOLECULE	"molecule" OR "molecular"
MOUSE	"mouse"
MUSCLE	"muscle" OR "muscular"
NECK	"neck"
PANCREAS	"pancreas" OR "pancreatic"
PELVIS	"pelvis" OR "pelvic"
PROSTATE	"prostate" OR "prostatic"
RETINA	"retina" OR "retinal" OR "macula" OR "macular"
SKIN	"skin" OR "dermis" OR "dermal" OR "epidermis" OR "epidermal"
SPINE	"spine" OR "spinal"
THROAT	"throat"
VESSEL	"vessel" OR "vascular" OR "vein" OR "venal" OR "artery" OR "arterial"
WORM	"worm" OR "elegans"

## Sheet: Auxiliaries
Auxiliary	Terms
DL	"deep learning" OR "deep neural network" OR "artificial neural network" OR "convolutional neural network" OR "recurrent neural network" OR "fully convolutional network" OR "autoencoder" OR "deep belief network" OR "residual network" OR "adversarial network"
IM	"image" OR "images" OR "imaging"
